# Supplementary material for: Effects of perioperative massive transfusion on postoperative outcomes of children undergoing brain tumor removal: a retrospective cohort study
Source: PeerJ. 2025 May 13;13:e19350. doi: 10.7717/peerj.19350 (PMC12083467; doi:10.7717/peerj.19350)
Supplement: Supplemental Information 1 [file peerj-13-19350-s001.zip]

Archive with 3 entries (2 files):
- 原始数据核对版/
- 原始数据核对版/figue.xls
- 原始数据核对版/table.xls
