# Supplementary material for: Effects of perioperative massive transfusion on postoperative outcomes of children undergoing brain tumor removal: a retrospective cohort study
Source: PeerJ. 2025 May 13;13:e19350. doi: 10.7717/peerj.19350 (PMC12083467; doi:10.7717/peerj.19350)
Supplement: Supplemental Information 1 [file peerj-13-19350-s001.zip › 原始数据核对版/figue.xls]

## Sheet: Sheet1
Name	Transfusion of red blood cells(u)	Transfusion of plasma(mL)	MT group(N=0,Y=1)	Survival days	30 day survival(0:No; 1:Yes)	1 year survival(0:No; 1:Yes)
125	0.9	180	0	107	0	1
289	0.5	100	0	527	0	0
101	3	600	0	245	0	1
306	1	200	0	427	0	0
121	1	200	0	46	0	1
130	1	200	0	245	0	1
133	1	200	0	1600	0	0
151	1	200	0	448	0	0
162	2	400	0	27	1	1
168	2	400	0	972	0	0
172	1	200	0	157	0	1
304	1	200	0	213	0	1
179	1	200	0	551	0	0
187	1	200	0	1812	0	0
2	1	200	0	397	0	0
215	3	600	0	1774	0	0
227	1	200	0	2738	0	0
228	1	200	0	35	0	1
23	2.5	500	0	455	0	0
236	1	200	0	918	0	0
237	1	200	0	264	0	1
241	1.5	300	0	122	0	1
263	1	200	0	1814	0	0
275	1	200	0	997	0	0
276	1	200	0	2175	0	0
283	2	400	0	73	0	1
29	2	400	0	165	0	1
298	1	200	0	2074	0	0
30	1	200	0	705	0	0
33	1	200	0	145	0	1
38	2.5	500	0	275	0	1
42	1.5	300	0	891	0	0
50	1	200	0	258	0	1
52	1	200	0	1834	0	0
57	1.5	300	0	614	0	0
60	2	400	0	414	0	0
7	2	200	0	699	0	0
71	1	200	0	226	0	1
73	2	400	0	2373	0	0
76	1	200	0	140	0	1
89	1	200	0	1400	0	0
123	5	1000	1	382	0	0
157	6	1200	0	90	0	1
229	4	800	1	531	0	0
246	6	1200	1	27	1	1
270	5.5	1100	1	49	0	1
291	5	1000	0	884	0	0
36	5	1000	0	308	0	0
56	6	1200	1	9	1	1
95	8	1600	1	19	1	1
69	5.5	1100	1	36	0	1
164	7	1400	1	23	1	1
127	7	1400	1	825	0	0
218	8	1600	1	25	1	1
6	7	1400	1	344	0	1
109	1	200	0	919	0	0
13	2	400	0	8	1	1
141	2	400	0	775	0	0
158	2	400	0	1227	0	0
166	1	200	0	123	0	1
167	2.5	500	0	395	0	0
17	2	400	0	1166	0	0
191	1.5	300	0	991	0	0
195	2	400	0	30	1	1
21	2	400	0	597	0	0
222	1	200	0	1571	0	0
255	2	400	0	1717	0	0
258	2	400	0	54	0	1
265	0	0	0	455	0	0
266	1	200	0	1931	0	0
268	2	400	0	542	0	0
290	1	200	0	1627	0	0
301	1	200	0	658	0	0
74	1	200	0	429	0	0
87	1	200	0	282	0	1
97	2	400	0	148	0	1
1	12	2400	1	41	0	1
119	10	2000	1	22	1	1
161	11	2200	1	4	1	1
211	8	1600	1	123	0	1
249	7	1400	1	825	0	0
294	2	400	0	397	0	0
185	7	1400	1	20	1	1
197	9	1800	1	749	0	0
142	9	1800	1	1532	0	0
286	8	1600	1	300	0	1
88	10	2000	1	88	0	1
108	1	200	0	1530	0	0
110	0	0	0	1084	0	0
118	0	0	0	3058	0	0
193	0	0	0	183	0	1
232	1	200	0	92	0	1
239	1	200	0	277	0	1
100	2	400	0	427	0	0
107	2	400	0	30	0	1
12	1	200	0	31	0	1
120	2	400	0	1107	0	0
126	2	400	0	797	0	0
159	2	400	0	303	0	1
181	1	200	0	427	0	0
188	2.5	500	0	311	0	1
196	1	200	0	92	0	1
20	1.2	240	0	1880	0	0
201	3	0	0	426	0	0
203	3	600	0	153	0	1
204	1	200	0	1849	0	0
208	2	400	0	1968	0	0
210	2	400	0	766	0	0
22	2	400	0	556	0	0
226	2	400	0	289	0	1
234	2	400	0	8	1	1
238	2	400	0	1811	0	0
242	1	200	0	427	0	0
267	1	200	0	2286	0	0
27	2	400	0	164	0	1
274	3	600	0	486	0	0
285	2	400	0	1604	0	0
295	3	600	0	504	0	0
297	2	400	0	239	0	1
34	1	200	0	212	0	1
35	2	400	0	1701	0	0
305	2	400	0	465	0	0
40	1	200	0	184	0	1
41	2	400	0	1341	0	0
43	4	800	1	5	1	1
47	2	400	0	47	0	1
58	3	600	0	335	0	1
63	1	200	0	133	0	1
68	1	200	0	371	0	0
79	2	400	0	828	0	0
9	1.5	300	0	773	0	0
92	4	800	1	244	0	1
117	11	2200	1	50	0	1
129	13	2600	1	0	1	1
171	17	3400	1	202	0	1
256	10.2	2040	1	37	0	1
55	9.5	1900	1	106	0	1
75	10	2000	1	87	0	1
78	10	2000	1	122	0	1
80	9	1800	1	1490	0	0
26	5	1000	0	15	1	1
113	12	2400	1	1001	0	0
16	14	2800	1	145	0	1
66	2	400	0	1920	0	0
156	10	2000	1	1093	0	0
183	14	2800	1	63	0	1
202	16	3200	1	637	0	0
209	12	2400	1	4	1	1
299	11	2200	1	20	1	1
303	12	2400	1	386	0	0
106	0	0	0	124	0	1
198	1	200	0	432	0	0
53	0	0	0	1735	0	0
93	0	0	0	419	0	0
10	2	400	0	272	0	1
105	2	400	0	1146	0	0
122	2	400	0	2401	0	0
134	3	600	0	148	0	1
139	3	600	0	990	0	0
153	2	400	0	335	0	1
177	2	400	0	205	0	1
19	3	600	1	386	0	0
205	10	2000	1	20	1	1
212	2	400	0	153	0	1
214	4	800	0	47	0	1
225	1.5	300	0	1927	0	0
245	2	400	0	61	0	1
251	3	600	0	40	0	1
253	2	400	0	92	0	1
254	3	600	0	131	0	1
260	1.5	300	0	1915	0	0
273	2	400	0	243	0	1
277	2	400	0	304	0	1
278	4.2	840	1	1758	0	0
28	2	400	0	1210	0	0
3	3	600	0	303	0	1
300	2	400	0	183	0	1
31	2	400	0	167	0	1
49	2	400	0	111	0	1
51	2	400	0	877	0	0
81	6	1200	0	27	1	1
90	2	400	0	319	0	1
91	2	400	0	10	1	1
115	13.5	2700	1	4	1	1
165	16	3200	1	65	0	1
292	20	4000	1	421	0	0
111	2	400	0	1177	0	0
114	2	400	0	710	0	0
138	3	600	1	628	0	0
145	2	400	0	131	0	1
155	3	600	0	1097	0	0
169	4	800	0	233	0	1
173	3	600	0	432	0	0
174	3	600	0	424	0	0
189	2.5	500	0	103	0	1
190	2	400	0	784	0	0
194	2	400	0	294	0	1
231	4	800	0	290	0	1
240	2	400	0	913	0	0
25	3.5	700	1	784	0	0
272	2.5	500	0	2534	0	0
279	2	400	0	1830	0	0
284	3	600	0	22	1	1
293	2	400	0	508	0	0
32	4.5	900	1	37	0	1
61	3	600	1	395	0	0
77	2	400	0	34	0	1
82	2	400	0	1077	0	0
83	3	600	0	843	0	0
96	2	400	0	123	0	1
37	21	4200	1	8	1	1
65	9	1800	1	158	0	1
148	1	200	0	731	0	0
288	0	0	0	153	0	1
103	1	200	0	426	0	0
104	1	200	0	2081	0	0
116	0	0	0	1557	0	0
136	2	400	0	1020	0	0
14	2	400	0	44	0	1
140	0	0	0	569	0	0
144	0	0	0	2922	0	0
147	0	0	0	1556	0	0
15	1	200	0	1694	0	0
150	3	600	0	2136	0	0
152	1	200	0	1435	0	0
176	1.5	300	0	78	0	1
178	1	200	0	899	0	0
18	0	0	0	694	0	0
192	0	0	0	184	0	1
207	1	200	0	108	0	1
217	1	200	0	707	0	0
223	1	200	0	871	0	0
230	1	200	0	1441	0	0
247	1	200	0	1622	0	0
280	1	200	0	200	0	1
296	1	200	0	1199	0	0
39	1	200	0	170	0	1
44	1	200	0	1588	0	0
5	1	200	0	180	0	1
54	0	0	0	2890	0	0
62	0	0	0	1701	0	0
67	2	400	0	939	0	0
85	0	0	0	99	0	1
86	1	200	0	213	0	1
94	0	0	0	2083	0	0
98	1	200	0	551	0	0
11	5	1000	1	50	0	1
137	4	800	1	936	0	0
143	3	600	0	259	0	1
163	5	1000	0	218	0	1
180	3.1	620	0	89	0	1
200	5	1000	1	1817	0	0
216	3	600	0	640	0	0
224	3	600	0	99	0	1
24	3	600	0	609	0	0
243	3.5	700	1	42	0	1
248	4	800	1	62	0	1
250	3	600	0	19	1	1
252	4	800	0	121	0	1
257	3	600	0	389	0	0
259	4	800	0	120	0	1
261	3.5	700	1	208	0	1
282	2.5	500	0	62	0	1
48	2	400	0	106	0	1
70	3	600	0	907	0	0
72	4	800	1	540	0	0
8	3	600	0	230	0	1
84	3	600	0	700	0	0
271	27	5400	1	4	1	1
99	18	3600	1	139	0	1
131	1	200	0	1054	0	0
112	4	800	0	699	0	0
124	4	800	1	3662	0	0
132	3.5	700	0	209	0	1
154	3	600	0	427	0	0
184	7	1400	1	18	1	1
219	4.5	900	0	476	0	0
170	22	4400	1	32	0	1
287	29	5800	1	4	1	1
128	5	1000	1	540	0	0
160	2	400	0	881	0	0
262	4	800	1	1364	0	0
281	4	800	0	521	0	0
182	14	2800	1	0	1	1
175	4	800	1	74	0	1
135	1	200	0	675	0	0
244	0	0	0	855	0	0
102	6	1200	1	12	1	1
149	4	800	0	430	0	0
186	4	800	0	891	0	0
199	6	1200	1	1886	0	0
206	5	1000	1	1734	0	0
213	6	1200	1	112	0	1
221	4	800	0	164	0	1
233	4	800	0	202	0	1
235	4	800	0	16	1	1
264	6	1200	1	21	1	1
269	4	800	0	75	0	1
302	5	1000	1	1406	0	0
4	4	800	0	1095	0	0
45	5	1000	0	15	1	1
46	5	1000	1	85	0	1
59	5.5	1100	1	222	0	1
64	4	800	0	899	0	0
146	5	1000	0	64	0	1
220	4.5	900	1	67	0	1
