# Supplementary material for: Effects of perioperative massive transfusion on postoperative outcomes of children undergoing brain tumor removal: a retrospective cohort study
Source: PeerJ. 2025 May 13;13:e19350. doi: 10.7717/peerj.19350 (PMC12083467; doi:10.7717/peerj.19350)
Supplement: Supplemental Information 1 [file peerj-13-19350-s001.zip › 原始数据核对版/table.xls]

## Sheet: Sheet1
Name	Male（1:Male;2:Female)	Age	Weight	KPS score	Ki67-proliferation rate	Brain tumor resection score	Hydrocephalus surgical treatment(0:No; 1:Yes)	Anaemia(0:No; 1:Yes)	Coagulopathy(0:No; 1:Yes)	Subtentorial tumor(1:Subtentorial；2:Supratentorial)	Tumor size(cm)	Tumor number	Tumor invasiveness(0:No; 1:Yes)	ASA	Edema(0:No; 1:Yes)	Surgical time	Crystalloids infusion	Colloids infusion	Blood loss	WHO grade	Ventilation support (h)	ICU stay (d)	Hospital stay(d)	Transfusion of red blood cells(u)	Transfusion of plasma(mL)	MT group(0:No; 1:Yes)	Survival days	30 day survival(0:No; 1:Yes)	1 year survival(0:No; 1:Yes)	New neurologic events(0:No; 1:Yes)	Infection(0:No; 1:Yes)	Recurrence or metastasis(0:No; 1:Yes)	Re-craniotomy(0:No; 1:Yes)	Intracranial hypertension(0:No; 1:Yes)
125	1	1	13	70	1	5	0	0	0	1	1.5	1	0	3	0	55	800	300		4	2.5	1	16	0.9	180	0	107	0	1	0	0	0	0	0
289	2	6	12.5	90	1	2	0	0	0	2	3.7	1	1	3	1	125	560	50		1	5.3	2	14	0.5	100	0	527	0	0	0	0	0	0	0
101	2	5	9	60	20	4	0	0	0	1	7.5		1	3	1	305	1000	200	100	4	65	6	21	3	600	0	245	0	1	0	0	0	0	0
306	1	2	11	70	3	2	0	0	0	2	4.1	1	0	3	0	290	1350	500	100	1	86	5	19	1	200	0	427	0	0	0	0	0	0	0
121	1	9	16	80	1	4	0	0	0	2	3.8	1	0	3	0	195	800	500	100	4	116	6	20	1	200	0	46	0	1	0	0	0	0	0
130	1	10	23	80	25	5	0	0	0	2	4.2	1	0	3	0	135	825	200	100	4	48	4	15	1	200	0	245	0	1	0	0	0	0	0
133	2	7	11	80	3	2	0	0	0	1	2	1	0	3	1	225	1140	300	100	1	30	2	13	1	200	0	1600	0	0	0	0	0	0	0
151	1	10	18.5	100	1	5	0	0	0	1	2.9	1	0	3	0	215	500	150	100	1	3	1	12	1	200	0	448	0	0	0	0	0	0	0
162	1	5	16	70	30	4	0	0	0	1	1.2	2	0	3	1	183	1400	500	100	2	135	12	27	2	400	0	27	1	1	0	0	0	0	1
168	2	6	10.5	80	1	2	1	0	0	1	1.75	1	0	3	0	240	600	200	100	1	31.6	1	18	2	400	0	972	0	0	0	0	0	0	0
172	1	1	10	70	50	2	0	0	0	2	3.2	1	0	1	1	210	610	350	100	4	73	4	19	1	200	0	157	0	1	0	0	0	0	0
304	1	4	12	70	10	2	0	0	0	2	4.3	1	0	1	1	330	1250	250	100	4	22	2	40	1	200	0	213	0	1	0	1	1	0	0
179	2	11	8	80	80	4	0	1	0	2	2.2	1	0	1	0	270	1000	0	100	1	63.5	8	31	1	200	0	551	0	0	0	1	0	0	0
187	2	9	13	80	3	3	0	0	1	1	2	1	0	1	0	155	700	0	100	1	0.5	2	5	1	200	0	1812	0	0	0	0	0	0	0
2	1	1	11	70	10		0	0	0	2	6.1	1	0	1	1	340	1050	0	100	2	2	1	16	1	200	0	397	0	0	0	0	0	0	0
215	1	4	19	70	1	4	0	0	1	1	2.6	1	0	1	0	300	1800	400	100	2	19.7	4	17	3	600	0	1774	0	0	0	0	0	0	0
227	2	2	19	90	1	2	0	1	0	1	0.35	1	0	1	0	310	1650	400	100	1	7	1	10	1	200	0	2738	0	0	0	0	0	0	0
228	1	1	5.5	80	5	2	0	1	0	1	3.4	1	0	1	1	240	350	30	100	1	11.5	2	17	1	200	0	35	0	1	0	0	0	0	0
23	2	8	13.5	80	2	2	1	1	0	2	4.6	1	0	1	1	180	665	50	100	1	95.5	5	22	2.5	500	0	455	0	0	0	0	0	0	0
236	2	0	31	80	2	5	0	1	0	1	3.4	1	0	1	0	240	850	500	100	1	259.5	11	21	1	200	0	918	0	0	0	0	0	0	1
237	2	2	6	80	25	2	0	0	0	1	3.1	1	0	3	1	175	350	150	100	2	3.6	2	17	1	200	0	264	0	1	0	1	0	0	0
241	2	9	11.5	80	30	2	0	0	0	2	5.7	1	0	3	1	205	550	250	100	4	13	2	21	1.5	300	0	122	0	1	0	1	0	0	0
263	1	3	6.7	90	3	2	0	0	0	1	2.2	1	0	3	0	205	350	0	100	2	45	4	30	1	200	0	1814	0	0	0	0	0	0	0
275	1	3	10	90	3	2	0	0	0	1	3.8	1	0	3	0	170	600	200	100	2	16.75	1	20	1	200	0	997	0	0	0	1	0	0	0
276	1	0	13.3	80	1	2	1	0	0	1	1.6	1	1	3	0	345	800	300	100	1	45	6	38	1	200	0	2175	0	0	1	0	0	0	0
283	1	7	23	90	15	5	0	0	0	1	1.1	1	0	2	0	255	1200	500	100	2	26	7	17	2	400	0	73	0	1	0	0	0	0	0
29	2	1	7.5	80	10	4	0	0	0	1	5.47	1	0	3	0	285	350	100	100	1	22	5	19	2	400	0	165	0	1	0	0	0	0	0
298	1	4	19	70		2	0	0	0	1	2.1	1	0	3	1	160	750	300	100	1	43.5	3	22	1	200	0	2074	0	0	0	0	0	0	0
30	2	8	7	70	2	2	1	0	0	1	3.8	1	0	3	0	195	250	100	100	2	6	1	25	1	200	0	705	0	0	0	1	0	0	0
33	2	1	15	90	30	3	0	0	0	2	4.32	1	0	3	1	190	950	200	100	4	21.5	2	16	1	200	0	145	0	1	0	1	0	0	0
38	2	5	8.6	60	60		0	0	0	2	7.1	1	0	3	0	345	800	300	100	4	32	7	25	2.5	500	0	275	0	1	0	0	0	0	0
42	1	10	18	80	20	2	1	0	0	1	3.9	1	0	3	1	265	800	350	100	4	20	2	19	1.5	300	0	891	0	0	0	1	0	0	0
50	2	9	19.5	90	5	2	0	0	0	2	4.3	1	0	3	1	130	700	600	100	1	3	1	14	1	200	0	258	0	1	0	0	1	0	0
52	1	9	15	80	5		0	0	1	1	3	1	0	3	0	225	900	500	100	2	22	3	20	1	200	0	1834	0	0	0	0	0	0	0
57	1	3	7	90	25	2	0	0	0	1	4.5	1	0	3	1	160	150	100	100	2	48	4	6	1.5	300	0	614	0	0	0	0	0	0	0
60	1	9	9.1	90	3		0	0	0	1	1.1	1	0	3	0	220	750	200	100	1	14	2	12	2	400	0	414	0	0	0	0	0	0	0
7	1	9	9.5	80	1	2	1	0	0	2	3.5	2	0	3	0	195	290	50	100	1	7	1	18	2	200	0	699	0	0	0	1	0	0	0
71	1	0	22	90	1	2	0	0	0	1	2.7	1	0	3	0	180	550	200	100	1	3.8	1	14	1	200	0	226	0	1	0	1	0	0	0
73	1	10	15.5	90		5	0	0	0	1	1.3	2	0	3	0	295	1300	500	100	1	4	1	10	2	400	0	2373	0	0	0	0	0	0	0
76	1	6	11	100	30	2	0	0	0	2	1.2	1	0	3	0	200	600	50	100	4	22.9	2	14	1	200	0	140	0	1	0	0	0	0	0
89	1	4	12	90	1	3	0	0	1	1	4.1	1	0	3	0	260	400	300	100	1	18.7	3	23	1	200	0	1400	0	0	0	0	0	0	0
123	1	9	8	70	40	2	0	0	0	2	6.3	1	0	4	1	310	700	400	1000	4	67	5	24	5	1000	1	382	0	0	0	0	0	0	0
157	1	8	22	90	30	2	0	0	0	1	2.2	1	0	3	0	330	1450	400	1000	4	65	3	15	6	1200	0	90	0	1	0	0	0	0	0
229	2	7	8	80	20	2	0	0	0	1	5	1	0	3	1	405	1100	300	1000	2	110.5	6	15	4	800	1	531	0	0	0	0	0	0	0
246	2	6	11	80	70	2	0	0	0	2	6.66	2	1	3	1	435	1760	550	1000	4	278	18	28	6	1200	1	27	1	1	0	1	0	0	0
270	2	3	5.5	60	70	2	0	0	0	1	6.6	1	0	2	0	285	700	300	1000	3	291	59	59	5.5	1100	1	49	0	1	0	0	0	0	1
291	2	1	15.7	80	2	4	0	0	0	1	6.4	1	0	3	0	385	1400	400	1000	2	111.5	6	22	5	1000	0	884	0	0	0	0	0	0	0
36	1	5	14.5	70	50	2	0	0	0	1	7.4	1	0	4	0	440	1200	800	1000	4	3.4	1	25	5	1000	0	308	0	0	0	1	1	0	0
56	2	11	9.9	80	80	2	0	0	0	2	4.4	2	1	3	1	365	1300	400	1000	4	115	7	9	6	1200	1	9	1	1	0	1	0	0	1
95	1	1	13	80	40	2	0	0	0	1	6.15	1	0	3	1	455	2500	500	1000	3	107	6	36	8	1600	1	19	1	1	0	1	0	0	0
69	2	6	6.1	80	70	2	1	1	0	2	5	1	0	3	0	240	550	250	1100	4	65.5	5	37	5.5	1100	1	36	0	1	0	1	0	0	1
164	2	1	11.2	70	70	2	1	0	0	2	6.59	1	0	3	1	395	1060	600	1200	4	59	4	31	7	1400	1	23	1	1	0	1	0	0	0
127	1	1	4.7	80		2	1	1	0	1	5	1	0	3	0	225	900	700	1400	1	94	7	39	7	1400	1	825	0	0	0	0	0	0	0
218	1	3	12	50	85	2	0	0	0	2	3.5	2	0	3	1	430	1410	400	1400	4	350	350	27	8	1600	1	25	1	1	0	0	0	0	1
6	1	6	10	90	30	2	0	0	0	2	6.5	1	0	3	1	340	2400	300	1400	3	67.6	4	25	7	1400	1	344	0	1	0	0	0	0	0
109	1	10	13.5	70	80	2	1	0	0	1	2	1	0	3	1	230	750	100	150	1	2.75	1	14	1	200	0	919	0	0	0	0	0	0	0
13	1	2	7.5	90	1	2	0	0	0	1	6.7	2	0	3	0	235	650	500	150	1			8	2	400	0	8	1	1	0	0	0	0	1
141	2	9	13	90	3	2	0	0	0	2	6.8	1	0	3	1	190	615	150	150	1	24	2	25	2	400	0	775	0	0	0	0	0	0	0
158	1	4	6	80	1	2	0	1	0	1	3.7	1	1	4	0	205	350	50	150	2	72	15	22	2	400	0	1227	0	0	0	0	0	0	0
166	1	0	28	60	80	2	0	0	1	2	2.9	1	1	3	0	275	900	250	150	3	54.5	3	22	1	200	0	123	0	1	0	0	0	0	0
167	2	7	9.5	80	1	5	0	0	0	2	1.1	1	0	3	1	375	1000	400	150	3	6	1	11	2.5	500	0	395	0	0	0	0	0	0	0
17	2	11	14	90	50	2	0	0	0	1	2.1	1	0	3	0	247	800	500	150	4	1	0	11	2	400	0	1166	0	0	0	0	0	0	0
191	1	6	9	80	1	2	0	0	0	1	3.35	1	0	3	0	235	400	200	150	1	2.3	1	14	1.5	300	0	991	0	0	0	1	0	0	0
195	1	4	18.5	70	30	2	0	0	0	2	4.8	1	0	3	1	250	800	500	150	4	235.5	11	28	2	400	0	30	1	1	0	0	0	1	1
21	2	10	10	90	1	5	0	0	1	1	1.9	1	0	3	0	295	700	500	150	1	22	2	20	2	400	0	597	0	0	0	0	0	0	0
222	2	4	14	80	1	2	0	0	0	1	1	1	0	3	0	290	700	300	150	1	21	4	37	1	200	0	1571	0	0	0	0	0	0	0
255	2	4	10.5	60	1	2	0	0	0	1	3.5	1	0	3	0	505	1100	350	150	1	16	2	16	2	400	0	1717	0	0	0	0	0	0	0
258	2	9	14		30		0	0	0	1	3.2	2	0	3	1	220	800	100	150	4	69.2	4	10	2	400	0	54	0	1	1	0	0	0	0
265	1	4	17	80	3	2	0	1	0	1	2.2	1	0	3	0	435	800	800	150	1	12	2	17	0	0	0	455	0	0	0	0	0	0	0
266	2	0	12	90	2	4	0	0	0	1	4.2	1	0	3	1	250	1000	300	150	1	91	6	24	1	200	0	1931	0	0	0	0	0	0	0
268	1	10	16.8	90	1	4	0	0	0	1	1.2	1	0	3	0	225	900	200	150	1	0.5	0	22	2	400	0	542	0	0	0	0	0	0	0
290	1	9	14	80	1	2	0	0	0	2	4.3	1	0	3	0	345	1500	500	150	1	4.75	1	9	1	200	0	1627	0	0	0	1	0	0	0
301	1	10	13.1	70	1	2	1	0	1	1	3.4	1	0	3	1	140	610	100	150	1	6	1	13	1	200	0	658	0	0	0	0	0	0	0
74	1	7	13	70	1	2	0	1	0	1	2.4	1	0	3	0	208	400	250	150	1	3.75	1	30	1	200	0	429	0	0	0	0	0	0	0
87	1	9	20	80	40	5	0	0	0	2	4.3	1	1	3	0	233	1100	40	150	4	73.6	4	15	1	200	0	282	0	1	0	1	0	0	1
97	1	4	14	80	20	2	0	0	0	2	2.2	1	0	3	0	250	600	500	150	4	14	2	21	2	400	0	148	0	1	0	1	0	0	0
1	1	8	8	80	70	4	1	0	0	2	6.1	1	0	3	1	445	2250	500	1500	4	984	41	41	12	2400	1	41	0	1	0	0	0	0	1
119	1	9	7.5	80	30	4	0	0	0	1	5.6	2	0	4	1	440	1800	500	1500	4	66.5	4	12	10	2000	1	22	1	1	0	1	0	0	0
161	2	9	11	60	1	2	1	0	0	1	6.2	2	1	4	0	536	1800	1000	1500	1				11	2200	1	4	1	1	0	0	0	1	1
211	1	7	8	70	70	2	0	0	0	1	5.6	1	0	4	1	360	900	200	1500	4	69.5	4	20	8	1600	1	123	0	1	0	1	0	0	0
249	1	10	12	90	3	2	0	1	0	1	8.6	1	0	4	1	435	900	1300	1500	2	40	3	19	7	1400	1	825	0	0	0	0	0	0	0
294	1	0	23	80	1	2	0	0	0	1	2.5	1	0	3	0	250	1500	300	1500	1	2.5	1	12	2	400	0	397	0	0	0	0	0	0	0
185	1	10	8	90	40	2	0	0	0	1	7.2	1	0	3	1	520	2390	400	1600	4	16.6	3	17	7	1400	1	20	1	1	0	1	0	0	0
197	2	10	7.5	90	1	4	0	0	1	1	6.6	2	0	1	1	415	750	150	1700	2	16	2	43	9	1800	1	749	0	0	0	1	0	0	0
142	2	3	8	80	15	2	0	1	0	1	8.3	1	0	3	1	471	1000	160	1800	3	1	0	23	9	1800	1	1532	0	0	0	0	0	0	0
286	2	0	12	70	1	4	0	0	0	1	6.3	1	0	3	1	430	1800	500	1800	3	5	2	19	8	1600	1	300	0	1	0	0	0	0	0
88	1	7	8	70	75	2	0	0	0	2	5.8	1	1	3	1	375	2100	700	1800	4	375.5	18	32	10	2000	1	88	0	1	0	0	0	0	0
108	2	10	10.2	70	1	2	1	0	0	1	2.5	1	0	3	1	160	450	50	20	1	17	2	13	1	200	0	1530	0	0	0	0	0	0	0
110	1	2	13.4	90		4		0	0	1	4.2	1	0	3	0	140	450	600	20	1	7	1	5	0	0	0	1084	0	0	0	0	0	0	0
118	2	1	10.5	90		2	0	0	0	1	2	1	1	3	0	198	550	200	20	1	18	2	15	0	0	0	3058	0	0	0	0	0	0	0
193	1	1	20	70	8	4	0	0	0	2	6.4	1	0	3	0	140	750	150	20	1	118	5	12	0	0	0	183	0	1	0	0	0	0	0
232	2	7	14	80	3	5	0	0	1	2	5.7	1	1	4	0	120	650	50	20	2	163	8	14	1	200	0	92	0	1	0	0	0	0	0
239	1	3	17	90		2	0	0	0	1	1.73	1	0	3	0	255	600	500	20	1	141	27	64	1	200	0	277	0	1	1	0	0	0	0
100	2	3	14.3	90	80	2	0	0	0	2	3.5	2	0	3	0	225	875	400	200	4	65.5	4	21	2	400	0	427	0	0	0	0	0	0	0
107	1	6	21	80	5	2	0	0	0	1	10.6	1	0	2	1	375	1600	500	200	2	17	0	33	2	400	0	30	0	1	0	0	0	0	1
12	1	10	16	90	40	2	0	0	0	2	3.4	2	1	3	0	211	800	200	200	4	43	2	31	1	200	0	31	0	1	1	0	0	0	1
120	2	6	15	70	50	2	1	0	0	2	5.5	1	0	3	1	260	1400	300	200	4	12.5	2	11	2	400	0	1107	0	0	0	0	0	0	0
126	2	3	15	80	1	2	1	0	0	1	8.85	1	0	4	0	360	2150	500	200	1	63.5	4	59	2	400	0	797	0	0	0	0	1	0	0
159	1	7	21	70	15	4	0	0	0	2	4.7	1	0	3	0	230	1150	0	200	4	141	9	24	2	400	0	303	0	1	0	0	0	0	0
181	1	11	11	90	1		0	0	0	2	1.2	1	0	3	0	335		0	200	1	8	1	12	1	200	0	427	0	0	0	0	0	0	0
188	1	10	16	80	25	2	0	0	0	2	3.8	1	0	3	1	255	1280	400	200	3	50.8	7	28	2.5	500	0	311	0	1	0	0	0	0	0
196	1	11	14	80	50	3	0	1	0	1	4.4	1	0	3	0	310	900	50	200	4	20	2	13	1	200	0	92	0	1	0	0	0	0	0
20	1	11	15	80	1	3	1	0	0	1	9.9	1	0	3	1	210	1100	0	200	1	14	2	21	1.2	240	0	1880	0	0	0	0	0	0	0
201	2	10	10			0	0	1	0	1	0.2	1	0	3	0	350	1000	30	200	1	12	2	21	3	0	0	426	0	0	0	0	0	0	0
203	1	3	7.5	80	10		1	0	0	1	3.7	1	0	3	0	290	450	600	200	4	33	6	18	3	600	0	153	0	1	0	0	0	0	0
204	1	10	10	90	10	2	0	0	1	1	6.1	1	0	3	0	284	370	100	200	2	16	2	17	1	200	0	1849	0	0	0	0	0	0	0
208	2	3	15	70	1	2	0	0	0	1	2.3	1	1	3	0	196	900	500	200	1	6.75	1	21	2	400	0	1968	0	0	0	1	0	0	0
210	2	8	12.5	90	8	2	0	0	0	1	2.3	1	0	3	0	215	800	300	200	1	6.5	1	24	2	400	0	766	0	0	0	0	1	0	1
22	2	7	18	80	15	5	0	0	0	2	4.4	1	0	3	0	290	990	500	200	4	92.5	6	13	2	400	0	556	0	0	0	0	0	0	0
226	2	7	15	80	80	4	1	0	0	2	3.9	2	0	3	1	280	750	200	200	4	12.5	2	34	2	400	0	289	0	1	0	0	0	0	0
234	1	4	12	90	50	2	0	1	0	2	4.6	1	0	3	0	260	1010	200	200	4	1	0	13	2	400	0	8	1	1	0	1	0	0	0
238	2	4	40	70	5	2	1	0	0	2	5.3	1	0	3	1	358	900	400	200	1	94	6	25	2	400	0	1811	0	0	0	0	0	0	0
242	2	8	10	80	50	2	0	1	0	2	3.8	1	0	3	1	305	1500	375	200	2	22	3	15	1	200	0	427	0	0	0	0	0	0	0
267	1	5	12	50	1	2	0	0	0	1	1.1	1	0	3	1	130	600	150	200	1	92	5	56	1	200	0	2286	0	0	0	1	0	0	0
27	2	5	13	80	1	4	0	0	0	2	3.45	1	0	2	1	230	965	100	200	1	66.6	6	15	2	400	0	164	0	1	0	0	0	0	0
274	2	1	17	70	20		0	0	0	1	7	1	0	4	0	245	1150	300	200	1	11	2	16	3	600	0	486	0	0	0	0	0	0	0
285	2	5	13	80	3	2	0	0	0	1	5.1	1	0	3	0	240	1020	100	200	1	3	1	22	2	400	0	1604	0	0	0	1	0	0	0
295	2	10	14	80	1	5	0	1	0	1	8	1	0	3	1	275	750	200	200	2	45	3	22	3	600	0	504	0	0	0	0	0	0	1
297	1	5	19	80	45	2	0	0	0	2	4.1	1	0	3	1	258	900	350	200	4	69.5	4	31	2	400	0	239	0	1	0	1	0	0	0
34	1	4	11	70	30	2	1	1	0	1	6.9	2	1	3	1	220	1200	200	200	4	184	10	24	1	200	0	212	0	1	0	0	0	0	1
35	2	10	18.5	90	1	2	0	0	0	1	8.7	1	0	3	0	310	700	300	200	1	92	5	37	2	400	0	1701	0	0	0	0	0	0	0
305	2	5	10.5	80	5	2	0	0	0	2	7.8	1	0	3	1	365	700	50	200	1	0.5	0	60	2	400	0	465	0	0	0	1	0	0	0
40	2	10	19	80	3	2	0	0	0	2	4.3	1	0	3	1	270	500	400	200	2	75	8	46	1	200	0	184	0	1	0	0	0	0	0
41	1	3	5.5	90	8	3	0	1	0	1	5	1	0	3	0	190	600	50	200	1	4	1	8	2	400	0	1341	0	0	0	0	0	0	0
43	1	9	10	70	15	2	1	0	0	2	5	1	0	3	0	260	1000	400	200	4	65	5	29	4	800	1	5	1	1	1	0	0	0	0
47	1	4	7	70	10	2	1	0	0	1	4.53	1	0	4	1	165	450	200	200	2	191	9	20	2	400	0	47	0	1	0	1	0	0	0
58	1	9	12.5	70	40		0	0	0	2	5.3	1	0	3	1	240	1050	0	200	4	10	1	19	3	600	0	335	0	1	0	0	0	0	0
63	1	2	12.7	90	1	2	0	0	0	1	2.2	1	0	3	0	155	1100	50	200	1	3	7	47	1	200	0	133	0	1	0	1	0	0	0
68	1	11	20	90	1	2	0	0	0	2	6.7	1	1	3	1	235	1600	400	200	1	17.25	3	32	1	200	0	371	0	0	0	0	0	0	0
79	1	8	14.5	80	1	2	0	0	0	2	6.9	1	0	4	0	235	880	200	200	1	6	1	27	2	400	0	828	0	0	0	0	0	0	0
9	2	0	18.5	80	1	2	0	0	0	2	3.8	1	0	4	0	200	850	200	200	3	38	8	24	1.5	300	0	773	0	0	0	0	0	0	0
92	2	2	10	50	70	2	0	0	0	1	2.5	1	0	4	1	240	850	50	200	4	5.5	1	10	4	800	1	244	0	1	0	0	0	0	0
117	1	11	11.5	80	0.01	3	1	0	0	2	6.9	1	0	4	1	485	1150	500	2000	2	117.5	6	24	11	2200	1	50	0	1	0	1	0	0	0
129	1	2	7	90	90	4	0	1	0	1	9.4	1	0	4	1	250	3000	1500	2000	3				13	2600	1	0	1	1	0	0	0	0	1
171	1	6	9	80	80	4	1	0	0	2	7.7	1	1	4	1	400	1500	2000	2000	4	494.9	23	125	17	3400	1	202	0	1	0	1	0	0	1
256	1	8	7	60	15	4	1	1	1	2	4.1	2	0	4	0	280	1000		2000	1	282	33	36	10.2	2040	1	37	0	1	0	0	0	0	1
55	1	6	8	70	30	2	0	0	0	2	4.6	2	1	4	1	430	950	200	2000	4	42	2	19	9.5	1900	1	106	0	1	0	0	1	0	0
75	1	11	12	70	35	2	0	0	0	2	6.6	1	0	3	0	380	1200	400	2000	4	63.5	5	29	10	2000	1	87	0	1	0	1	1	0	0
78	2	4	10	80	10	3	0	0	0	2	5.9	1	0	3	1	310	650	250	2000	4	355	18	70	10	2000	1	122	0	1	0	0	0	0	0
80	1	3	11	80	3	2	0	0	0	1	8.3	1	0	4	0	405	1400	600	2000	2	66	4	26	9	1800	1	1490	0	0	0	0	0	0	0
26	2	10	15	80	3	2	0	0	0	1	4.7	1	0	3	0	380	1600	500	2100	1	5	1	30	5	1000	0	15	1	1	0	1	0	0	0
113	2	11	8	70	3	2	1	0	0	1	4	1	0	3	1	405	1550	250	2200	1	39.5	3	18	12	2400	1	1001	0	0	0	1	0	0	0
16	1	4	9.5	80	20	4	0	1	0	1	7.8	1	0	3	1	450	2150	500	2400	3	44	6	31	14	2800	1	145	0	1	0	0	0	0	0
66	2	3	7	90	10	2	0	0	0	2	4.7	1	1	3	0	265	470	300	250	3	66	8	39	2	400	0	1920	0	0	0	1	0	0	0
156	1	1	13.6	80	4	2	0	0	0	2	5.1	1	0	4	1	345	1900	600	2500	2	5	9	33	10	2000	1	1093	0	0	0	1	0	0	0
183	1	4	6	90	70	4	0	1	0	1	6.8	1	0	3	1	160	350	400	2500	3	71	5	36	14	2800	1	63	0	1	0	1	0	1	1
202	1	4	9	70	70	3	0	0	0	1	9.5	2	1	4	1	645	1845	900	2500	3	113.5	7	28	16	3200	1	637	0	0	0	0	0	0	0
209	1	3	8	60	10	4	1	0	0	2	7.6	1	0	3	1	445	2440	500	2500	3	156	12	16	12	2400	1	4	1	1	0	0	0	0	1
299	2	10	13	80	70	2	1	0	0	2	5.1	1	0	3	1	495	1800	700	2500	4	288	12	12	11	2200	1	20	1	1	0	0	0	0	1
303	2	0	15	80	1	4	1	0	0	2	5.3	1	0	4	1	480	2475	300	2500	2	113.5	8	53	12	2400	1	386	0	0	0	1	0	0	0
106	2	4	11	80	3	4	0	0	1	2	4.1	2	0	4	1	305	500	300	30	1	67.5	4	19	0	0	0	124	0	1	0	0	1	0	0
198	1	4	14.5	60	2	2	0	0	0	1	1.41	1	0	4	0	325	1800	300	30	1	8.6	3	29	1	200	0	432	0	0	1	0	0	0	0
53	1	5	24	80	1	2	0	0	0	2	2	1	0	3	0	225	1150	500	30	1	24.5	2	18	0	0	0	1735	0	0	0	0	0	0	0
93	1	8	15	80	5	2	0	1	0	2	2.1	1	0	3	0	230	750	250	30	2	52	4	12	0	0	0	419	0	0	0	0	1	0	0
10	2	5	12	90	1	2	0	0	0	1	3.1	1	0	4	0	295	880	150	300	1	56	3	17	2	400	0	272	0	1	0	0	0	0	0
105	1	2	5.5	50	1	2	0	0	0	1	1.9	1	0	3	0	260	450	50	300	1	48	3	15	2	400	0	1146	0	0	1	0	0	0	0
122	2	9	24	80		2	0	0	0	1	1.5	2	0	3	0	170	850	400	300	1	2.5	1	7	2	400	0	2401	0	0	0	0	0	0	0
134	1	10	11.6	90	1	2	0	1	0	1	1.2	1	0	3	1	355	1800	500	300	1	144	8	64	3	600	0	148	0	1	0	0	0	0	0
139	2	0	23.5	90	3	2	0	1	0	2	4.8	1	0	3	0	325	1100	825	300	2	118	6	22	3	600	0	990	0	0	0	1	1	0	0
153	1	10	8	70	30	2	0	0	0	2	3.6	1	1	3	1	330	640	150	300	4	91.5	6	32	2	400	0	335	0	1	0	1	0	0	0
177	1	11	13	80	20	2		0	0	2	4.3	1	0	3	1	355	1250	250	300	4	22	1	40	2	400	0	205	0	1	0	1	1	0	0
19	1	5	5	80	80	5	0	0	0	1	4.1	1	0	3	0	278	300	500	300	1	7	1	23	3	600	1	386	0	0	0	0	0	0	0
205	1	8	13	80	50	2	0	0	0	2	4.9	1	1	3	1	330	1600	400	300	4	480	20	22	10	2000	1	20	1	1	0	0	0	0	1
212	2	5	16.5	70	90	4	0	0	0	2	1.9	1	0	4	0	240	1100	250	300	4	89.5	6	31	2	400	0	153	0	1	0	0	0	0	0
214	2	2	14	80	10	2	0	1	0	1	3.7	2	1	3	0	155	350	300	300	4	6.5	1	8	4	800	0	47	0	1	0	0	1	0	0
225	2	0	9	70	1	2	0	0	0	1	2.8	1	0	3	0	330	850	200	300	1	92.5	6	7	1.5	300	0	1927	0	0	0	0	0	0	1
245	2	3	23.5	70	60	2	0	0	0	2	4.16	2	0	3	0	265	1675	400	300	4	24	2	12	2	400	0	61	0	1	0	0	0	0	1
251	1	5	8	80	10	4	1	0	0	1	3.7	2	0	3	1	245	600	200	300	4	6	2	15	3	600	0	40	0	1	1	0	0	0	0
253	1	5	9	60	90	2	0	0	0	1	4.5	1	1	3	1	345	700	400	300	4	22	3	16	2	400	0	92	0	1	1	0	1	0	0
254	2	8	12	90	3		0	0	0	1	1.8	1	0	3	0	243	550	150	300	2	1.5	0	17	3	600	0	131	0	1	0	0	0	0	0
260	1	8	13	60	1	2	1	0	0	2	6.7	1	1	3	1	275	550	100	300	1	43	3	18	1.5	300	0	1915	0	0	0	0	0	0	0
273	1	9	10	70	70		1	1	0	1	1.3	1	0	2	0	360	750	250	300	4			9	2	400	0	243	0	1	0	1	0	0	0
277	2	3	15	80	50	2	1	0	0	2	4.4	1	0	3	1	305	800	400	300	4	28.5	3	25	2	400	0	304	0	1	0	1	0	0	0
278	2	4	8.5	80	1	2	0	0	0	2	5.2	1	0	3	1	315	450	250	300	1	138.6	12	38	4.2	840	1	1758	0	0	0	1	0	0	1
28	2	0	14	90	1	2	0	0	0	1	3.72	1	0	3	0	275	1150	200	300	1	86	5	14	2	400	0	1210	0	0	0	0	0	0	0
3	1	8	15	80	60	2	0	0	0	2	5.3	1	0	3	0	190	600	300	300	4	7.2	6	11	3	600	0	303	0	1	0	1	0	0	0
300	1	9	9	80	40	2	0	0	0	2	5.8	1	0	3	1	285	550	100	300	4	39	3	22	2	400	0	183	0	1	0	0	0	0	0
31	2	10	13	80	1	2	1	0	0	2	5	1	0	3	1	290	450	500	300	1	19	1	24	2	400	0	167	0	1	0	0	0	0	0
49	1	8	9	80	70	2	0	0	0	2	1.2	1	0	3	0	225	500	100	300	4	39.6	6	20	2	400	0	111	0	1	0	1	0	0	0
51	2	8	11	80	8	3	0	1	0	1	2.2	1	0	3	0	240	950	150	300	1	45.5	3	38	2	400	0	877	0	0	0	0	1	0	0
81	2	0	20	90	1		0	0	0	1	4.4	1	0	3	1	400	2550		300	1	41	4	55	6	1200	0	27	1	1	0	0	0	0	0
90	1	7	7.5	90	1	5	0	1	0	1	2.4	1	1	4	0	230	600	300	300	1	6	1	16	2	400	0	319	0	1	0	0	0	0	0
91	1	0	15	90	35	2	0	0	0	1	4	2	0	3	0	215	400	300	300	4	3	1	10	2	400	0	10	1	1	0	0	0	0	0
115	1	4	15	80	50	4	0	0	0	1	7.6	1	0	3	0	100	1175		3000	4				13.5	2700	1	4	1	1	0	0	0	0	1
165	1	4	13	70	30	2	0	1	0	1	8	1	1	4	0	280	1100	1200	3500	3	67	5	17	16	3200	1	65	0	1	0	0	0	0	1
292	1	9	10	80	60	4	0	0	0	1	6.8	1	0	3	1	425	1850	300	3800	4	306	14	36	20	4000	1	421	0	0	0	1	0	0	0
111	2	8	9.2	80	1	2	0	1	0	2	3.8	2	0	2	0	305	1200	200	400	1	16	2	16	2	400	0	1177	0	0	0	0	0	0	0
114	2	2	13	90	1	2	0	0	0	1	5.5	1	0	3	0	380	900	150	400	1	2.5	2	20	2	400	0	710	0	0	0	0	0	0	0
138	2	9	7	80	1	4	0	0	0	1	7.15	1	0	4	0	280	650	400	400	1	45	5	33	3	600	1	628	0	0	0	0	0	0	0
145	1	0	13	80	20	2	1	0	0	1	2.9	1	1	3	1	250	800	300	400	4	289	13	32	2	400	0	131	0	1		0	1	0	0
155	1	1	16	80	40	2	0	0	0	2	3.44	1	0	3	0	330	550	500	400	3		2	51	3	600	0	1097	0	0	0	0	0	0	0
169	2	7	16.5	80	50	2	0	0	0	2	5.4	1	1	3	0	408	1180	1000	400	4	119	7	24	4	800	0	233	0	1	0	0	0	0	0
173	1	8	8	80	10	2	0	0	0	2	3.9	1	1	3	1	270	470	80	400	4	90	5	31	3	600	0	432	0	0	0	1	0	0	0
174	2	0	20	70	60	2	1	0	0	2	5.3	1	0	3	1	220	1600	0	400	4	229.7	10	35	3	600	0	424	0	0	0	1	0	0	0
189	1	7	11.5	90	3	2	1	0	0	2	1.6	1	0	3	1	386	1050	200	400	2	20.5	2	78	2.5	500	0	103	0	1	0	0	0	0	0
190	2	0	16	70	50	2	0	0	0	2	5.8	1	0	3	1	320	780	0	400	3	89	4	47	2	400	0	784	0	0	0	0	0	0	0
194	1	7	10.5	90	25	3	0	1	0	2	1.53	2	0	3	1	325	800	10	400	4	48	3	39	2	400	0	294	0	1	0	0	0	0	0
231	2	10	12	80	1	2	0	0	0	2	5.8	1	1	3	1	260	950	350	400	1	259	13	70	4	800	0	290	0	1	0	1	0	0	0
240	1	3	6	100	5	2	0	1	0	1	4.6	1	0	4	0	210	330	50	400	1	20	4	15	2	400	0	913	0	0	0	1	0	0	0
25	1	0	10	70	60	2	0	0	0	2	4.8	1	0	3	0	410	650	250	400	4	62.5	6	35	3.5	700	1	784	0	0	0	0	0	0	0
272	1	1	8	70	20	2	0	0	0	1	9.8	1	0	2	1	280	3000	300	400	2	18	2	30	2.5	500	0	2534	0	0	0	0	0	0	0
279	1	5	11.5	80	20	2	0	0	0	2	2.3	1	0	3	1	405	1350	200	400	1	87.5	5	38	2	400	0	1830	0	0	0	1	0	0	0
284	2	6	12.5	70	45	3	0	0	0	2	4.5	1	1	1	1	255	1060	250	400	4	86.5	5	23	3	600	0	22	1	1	0	0	0	0	1
293	2	3	16	80	1	2	0	0	0	2	6.35	1	1	1	1	275	1080	550	400	1	139	8	23	2	400	0	508	0	0	0	0	0	0	0
32	1	7	7.3	90	60	2	0	0	0	2	6.1	1	0	1	1	365	1250	300	400	3	89	27	39	4.5	900	1	37	0	1	0	1	0	0	0
61	1	3	6	80	30		0	1	0	1	5.12	1	1	1	1	305	1200	200	400	2	36	5	23	3	600	1	395	0	0	0	0	0	0	0
77	2	9	7	80	35	3	0	1	0	1	4.2	1	1	1	1	280	1250	500	400	4	22	4	27	2	400	0	34	0	1	0	0	0	0	1
82	2	1	5	90	5	2	0	0	1	1	3.8	1	0	1	1	285	300	80	400	1	4.5	2	16	2	400	0	1077	0	0	1	1	0	0	0
83	1	10	13	70	15	2	1	0	0	2	3.9	1	0	1	1	230	750	200	400	4	15.5	2	15	3	600	0	843	0	0	0	0	0	0	0
96	1	9	19.6	90	50	2	0	0	0	1	5.3	1	0	1	1	345	700	300	400	4	10.25	1	9	2	400	0	123	0	1	0	0	0	0	1
37	2	0	10	80	70	2	0	0	0	1	9.6	1	1	1	1	475	2050	500	4000	4	192	8		21	4200	1	8	1	1	0	0	0	0	1
65	2	2	11	90	1	4	0	0	0	1	6.3	1	0	1	1	610	2000	2700	4000	1	157.5	8	45	9	1800	1	158	0	1	0	0	0	1	0
148	1	2	5	70	1		0	1	0	1	4.8	1	0	4	0	210	390	50	5	1	8	2	15	1	200	0	731	0	0	0	0	0	0	0
288	1	2	10	90		5	0	0	0	1	6.5	1	1	3	0	10	100	0	5	3	71	5	5	0	0	0	153	0	1	0	0	0	0	0
103	1	1	4.5	80	30	3	0	1	0	1	4	1	0	3	1	150	300	50	50	3	21	2	14	1	200	0	426	0	0	0	1	0	0	0
104	1	2	13.4	100	1	2	0	0	0	2	2.4	1	0	3	0	210	350	100	50	1	7	1	11	1	200	0	2081	0	0	0	0	0	0	0
116	1	4	6.5	80		4	0	0	0	1	0.9	1	0	3	0	182	500	0	50	1	7.8	1	9	0	0	0	1557	0	0	0	0	0	0	0
136	1	1	13.5	80	1	2	0	0	0	1	3.6	1	0	3	1	165	1070	550	50	1	20	2	12	2	400	0	1020	0	0	0	0	0	0	0
14	1	6	8	90	1	2	0	0	0	1	2.6	1	0	3	0	125	600	150	50	2	19.5	2	20	2	400	0	44	0	1	0	0	0	0	0
140	1	10	12	90		4	0	0	0	1	6.9	2	0	3	0	305	760	50	50	1	11.5	2	26	0	0	0	569	0	0	0	0	0	0	0
144	1	2	18	90	2	2	0	0	0	1	2.2	1	0	3	0	150	550	400	50	1	6	1	13	0	0	0	2922	0	0	0	0	0	0	0
147	2	7	10	70	1	3	0	0	0	1	3.5	1	0	3	1	220	600	300	50	1	16	2	12	0	0	0	1556	0	0	1	0	0	0	0
15	2	5	10	70	5	2	0	0	0	1	4.87	2	0	3	0	130	500	400	50	1	8	1	33	1	200	0	1694	0	0	0	1	0	0	0
150	1	5	21	90	1	2	0	1	0	1	1.4	1	0	3	0	225	1000	100	50	1	138.5	7	24	3	600	0	2136	0	0	0	0	0	0	0
152	1	11	10	80	1	2	0	0	0	1	3.8	1	0	3	0	235	750	300	50	1	23	2	22	1	200	0	1435	0	0	0	0	0	0	0
176	1	8	4.7	90	1	2	0	1	0	2	3.2	1	0	3	1	205	250	50	50	1	1872	78	78	1.5	300	0	78	0	1	0	0	0	0	1
178	1	8	12	90	1	2	0	0	0	1	1.7	1	0	3	0	215		0	50	1	11	2	11	1	200	0	899	0	0	0	0	0	0	0
18	2	4	10	80	3	2	0	0	0	1	0.9	1	0	3	0	130	300	150	50	1	4	1	8	0	0	0	694	0	0	0	0	0	0	0
192	2	2	9.1	80	40	2	0	1	0	1	1.7	1	0	3	0	265	400	1000	50	4	65	5	26	0	0	0	184	0	1	0	0	0	1	1
207	1	4	6.5	90	2	2	0	0	1	1	1.3	1	0	3	0	225	500	50	50	1	3	1	8	1	200	0	108	0	1	0	0	0	0	0
217	1	1	13	90	3	2	0	0	0	2	5.42	1	0	3	0	235	1000	100	50	1	9.5	1	15	1	200	0	707	0	0	0	1	0	0	0
223	2	4	11.5	70	2	4	0	1	0	2	2.4	1	0	3	0	155	550	400	50	1	114	6	15	1	200	0	871	0	0	0	0	0	0	0
230	1	0	22	80	1	2	0	0	0	1	3.8	1	0	3	0	330	1300	100	50	1	9	1	8	1	200	0	1441	0	0	0	0	0	0	0
247	1	6	12	70	2	2	0	0	0	1	6.2	1	0	3	1	195	350	150	50	2	6	1	7	1	200	0	1622	0	0	0	0	0	0	0
280	2	5	11	70	40		0	0	0	2	5	1	0	2	1	200	800	400	50	3	33	3	21	1	200	0	200	0	1	0	1	0	0	0
296	2	0	11.5	90	1		0	0	0	1	1.8	1	0	3	0	200	850	0	50	1	69	5	37	1	200	0	1199	0	0	0	1	0	0	0
39	2	2	12	80	2	2	1	0	0	2	7.8	1	0	3	1	295	700	50	50	1	0.5	0	60	1	200	0	170	0	1	0	0	0	0	1
44	2	5	13.5	80	3	5	0	0	0	1	2.1	1	1	3	0	185	600	400	50	1	3	1	14	1	200	0	1588	0	0	0	0	0	0	0
5	1	0	14.4	80	70	2	0	0	1	2	4.7	1	1	3	1	195	800	500	50	4	3.6	1	21	1	200	0	180	0	1	0	1	0	0	0
54	2	7	15	90	1	2	0	0	0	1	4.1	1	0	4	0	385	1600	0	50	1	23	2	11	0	0	0	2890	0	0	0	0	0	0	0
62	1	4	13.5	90	1	2	0	0	0	1	3	1	0	3	0	205	1000	400	50	1	4	1	10	0	0	0	1701	0	0	0	0	0	0	0
67	1	8	25	70	1	2	0	0	1	1	3.8	1	0	3	1	270	1200	300	50	1	15	1	34	2	400	0	939	0	0	0	0	0	0	0
85	2	0	20	90	1	2	0	0	0	1	2.1	1	0	3	0	160	1200	200	50	1	21.6	2	22	0	0	0	99	0	1	1	1	0	0	0
86	2	11	16.5	50	80	4	0	0	0	2	3.2	2	0	3	0	255	1200	0	50	3	354.5	17	26	1	200	0	213	0	1	0	1	0	0	0
94	2	5	10	80	1	5	1	0	0	1	1.6	1	1	3	1	170	450	150	50	1	3	1	23	0	0	0	2083	0	0	0	0	0	0	0
98	1	1	6	70	1	4	0	0	0	1	4.2	1	0	3	0	240	1150	100	50	1	90	5	20	1	200	0	551	0	0	0	0	0	0	0
11	1	7	12	60	25	4	0	0	0	1	8	2	0	3	1	370	2100	700	500	4	36	7	25	5	1000	1	50	0	1	0	0	0	0	0
137	1	2	9	80	1	2	0	0	0	1	3.81	2	0	3	0	367	900	500	500	1	16.3	1	22	4	800	1	936	0	0	0	0	0	0	0
143	2	6	14.5	70	20	2	0	0	0	2	5.4	1	0	3	1	440	1000	500	500	4	5	8	25	3	600	0	259	0	1	0	0	0	0	0
163	2	6	14.3	80	30		0	0	0	1	4.7	1	0	3	0	230	860	600	500	3	10	2	17	5	1000	0	218	0	1	0	0	1	0	0
180	1	9	10	70	40	2	0	0	0	2	4.5	1	0	3	0	325	1700	200	500	4	20.5	3	94	3.1	620	0	89	0	1	0	1	0	0	1
200	2	10	11	80	1	2	0	0	0	2	2.1	1	1	3	0	172	450	1100	500	1	139	11	28	5	1000	1	1817	0	0	1	0	0	0	0
216	1	7	12.5	80	10	2	1	0	0	2	5.3	1	0	3	1	295	1415	500	500	4	133.6	7	27	3	600	0	640	0	0	0	0	0	0	0
224	2	5	16	80	10	2	0	0	0	2	5.2	1	0	4	0	240	1180	450	500	4	16.3	2	8	3	600	0	99	0	1	0	0	0	0	0
24	1	7	9	90	40	2	1	0	0	1	3.43	1	0	3	1	230	600	0	500	2	3	4	22	3	600	0	609	0	0	1	0	0	0	0
243	1	2	5	70	20	2	0	0	0	2	4.8	2	0	3	1	270	300	50	500	4	408	20	33	3.5	700	1	42	0	1	0	0	0	0	1
248	1	5	7	80		5	1	1	0	1	5.2	2	0	3	1	252	950		500	2	24	2	50	4	800	1	62	0	1	0	1	0	0	0
250	1	9	11	80	6	2	1	0	0	2	5.8	1	0	3	0	195	600	150	500	4	45	3	11	3	600	0	19	1	1	0	0	0	0	0
252	1	1	17.5	80	20	4	0	0	1	2	4.3		0	4	1	230	1100	400	500	4	89	6	13	4	800	0	121	0	1	0	0	0	0	0
257	1	5	19	80	3		0	0	0	1	5.3	1	0	3	1	290	900	400	500	4	41	3	20	3	600	0	389	0	0	0	1	0	0	0
259	1	6	48	80	30		0	0	0	2	4.5	1	0	3	1	340	1480	400	500	4	102	10	24	4	800	0	120	0	1	0	0	0	0	0
261	1	7	7	60	1	2	0	1	0	2	3.9	1	0	3	0	375	850	50	500	1	1776	74	175	3.5	700	1	208	0	1	0	1	0	0	0
282	1	9	15	80	30	2	0	1	1	2	5.3	1	0	2	1	450	1950	400	500	4	39.5	3	14	2.5	500	0	62	0	1	0	0	0	0	0
48	1	1	19	90	1	2	0	0	0	2	6.4	1	0	3	0	305	1500	200	500	2	1.3	0	35	2	400	0	106	0	1	0	1	0	0	0
70	2	10	13	90	1	2	0	0	0	1	5	1	1	4	0	345	1200	0	500	2	24.5	3	21	3	600	0	907	0	0	0	0	0	0	0
72	1	9	7.5	100	1	2	0	0	0	1	4	2	0	3	0	290	1650	200	500	1	5.3	1	11	4	800	1	540	0	0	0	0	0	0	0
8	1	1	17.5	80	80	2	0	0	0	2	5	1	0	3	1	260	1225	400	500	4	4	1	17	3	600	0	230	0	1	0	0	0	0	0
84	2	10	15	80	10		0	0	0	2	3.8	1	0	3	0	445	1300	450	500	1	17	3	20	3	600	0	700	0	0	0	0	0	0	0
271	1	6	15	70	20	4	0	0	0	1	11.3	2	1	2	1	500	4000	1500	5000	3				27	5400	1	4	1	1	0	0	0	0	1
99	1	1	14.5	80	50	2	1	1	0	2	6.1	1	0	3	1	410	1550	2000	5000	4	47.5	3	21	18	3600	1	139	0	1	0	0	0	0	0
131	1	10	9.5	70	1	2	0	0	0	1	1.1	2	0	3	1	190	550	200	60	1	42.5	3	23	1	200	0	1054	0	0	1	0	0	0	0
112	1	1	15	80	1	2	1	1	0	2	4.8	1	0	3	1	305	1350	750	600	1	20.5	2	22	4	800	0	699	0	0	0	0	0	0	0
124	2	2	10	70	1	4	0	0	0	1	7.5	1	0	3	1	440	2200	500	600	1	65	8	26	4	800	1	3662	0	0	0	0	0	0	1
132	1	5	10	80	65	2	0	0	1	2	3.3	1	0	3	0	272	1200	550	600	3	64	5	27	3.5	700	0	209	0	1	0	1	0	0	0
154	1	6	10	20	1	2	0	0	0	1	2	1	1	4	0	130	900	300	600	1	74	5	33	3	600	0	427	0	0	0	0	0	0	0
184	1	10	11	80	15	2	0	0	0	1	5.2	1	1	3	0	300	1150	300	600	4	432	18	18	7	1400	1	18	1	1	0	0	0	0	1
219	2	9	14	90	70	2	0	0	0	2	5.1	1	0	3	1	275	920	100	600	4	24	1	19	4.5	900	0	476	0	0	0	1	0	0	0
170	2	4	15	70	5	5	0	0	0	1	6.7	1	0	4	0	460	2900	800	6000	4	152	8	26	22	4400	1	32	0	1	0	0	0	0	1
287	2	3	11	80	80		0	0	0	1	9.5	1	0	3	0	235	2500	3000	6000	4				29	5800	1	4	1	1	1	0	0	0	1
128	1	10	13.5	70	60	2	0	0	0	2	6.2	1	0	4	1	560	2250	700	700	3	42.1	3	25	5	1000	1	540	0	0	0	0	0	0	0
160	1	9	25	90	3	2	0	0	0	2	7.24	1	0	3	1	305	1425	300	700	1	16	2	14	2	400	0	881	0	0	0	0	0	0	0
262	1	8	9	80	15	2	0	0	0	2		1	0	3	1	380	1200	700	700	2	67	10	56	4	800	1	1364	0	0	0	1	0	0	0
281	2	9	15.5	80	40	2	0	0	0	2	5	1	1	2	1	375	1570	400	700	4	159.5	8	25	4	800	0	521	0	0	0	1	0	0	0
182	2	3	6.5	90	20	5	1	1	0	1	10.9	1	1	3	0	260	3850	1500	7000	4				14	2800	1	0	1	1	0	0	0	0	1
175	1	6	9	70	20	3	0	0	0	1	7.76	1	1	1	1	280	890	100	750	4	17	2	29	4	800	1	74	0	1	0	1	0	0	0
135	1	9	16	80	1		0	0	0	2	6.5	1	0	1	1	225	650	0	80	1	20	2	24	1	200	0	675	0	0	0	1	0	0	0
244	1	9	16	90	1	3	0	0	0	1	1.9	1	0	1	0	165	650	100	80	1	6	1	18	0	0	0	855	0	0	0	0	0	0	0
102	2	8	9	70	20	2	1	1	0	1	4.4	1	0	3	0	320	550	50	800	3	66	4	13	6	1200	1	12	1	1	0	1	0	0	1
149	1	0	20	60	1	2	0	0	0	1	3	1	1	3	1	460	2000	500	800	1	43	3	30	4	800	0	430	0	0	0	0	0	0	0
186	1	8	16.2	80	1	2	0	0	0	1	6.5	2	0	3	1	305	1280	400	800	1	16.5	0	37	4	800	0	891	0	0	0	0	0	0	1
199	2	10	7.5	90	1	4	0	0	0	1	4.3	1	1	4	1	245	700	400	800	2	77	5	41	6	1200	1	1886	0	0	0	0	0	1	1
206	1	2	10.5	80	5	2	0	0	0	1	7.8	1	0	1	1	370	900	200	800	3	89	5	22	5	1000	1	1734	0	0	0	0	0	0	0
213	2	5	15	70	50	2	0	0	0	1	4.3	1	0	1	1	345	1800	500	800	3	19	3	40	6	1200	1	112	0	1	0	0	0	0	0
221	2	11	12	80	40	2	0	0	0	2	5	1	0	1	0	185	1200	300	800	4	15	1	13	4	800	0	164	0	1	0	0	0	0	0
233	2	1	12	70	60	2	0	0	0	2	5.18	1	0	1	1	325	1490	120	800	4	90	5	47	4	800	0	202	0	1	0	0	0	0	0
235	2	9	19	70	70	4	0	0	0	1	3.8	1	0	1	0	330	1300	500	800	4	6.2	1	13	4	800	0	16	1	1	0	0	0	0	0
264	1	9	9	80	15	2	0	1	0	2	6.5	2	1	1	0	280	1100		800	3	231.5	14	21	6	1200	1	21	1	1	1	0	0	0	1
269	2	1	10	70	60	2	1	1	0	2	6.7	1	1	2	1	220			800	4	36	5	23	4	800	0	75	0	1	1	0	0	0	0
302	2	6	10.4	90	1	2	0	1	0	1	5.5	1	0	3	0	290	1500	1200	800	2	21	4	11	5	1000	1	1406	0	0	0	0	0	0	0
4	1	10	14	90	1	4	1	0	0	1	2.3	1	0	4	0	330	1600	0	800	1	11.6	5	45	4	800	0	1095	0	0	0	1	0	0	0
45	1	10	15	80	10	2	0	0	0	1	5.8	1	0	3	1	450	2600	200	800	4	46	3	15	5	1000	0	15	1	1	0	1	0	0	0
46	1	11	10.5	80	70	2	1	0	0	2	4.7	1	0	3	1	400	910	100	800	4	44.5	7	19	5	1000	1	85	0	1	0	0	0	0	0
59	1	1	5	90	25	2	0	1	0	1	6.9	1	0	3	0	224	450	550	800	2	166	10	34	5.5	1100	1	222	0	1	0	1	0	0	0
64	2	5	10	90	15	2	0	0	0	2	6.9	1	0	4	0	350	700	300	800	4	87	5	35	4	800	0	899	0	0	0	0	0	0	0
146	2	10	18.5	90	1	2	0	0	0	1	3.7	2	1	3	0	350	1150	250	900	3	38	3	22	5	1000	0	64	0	1	0	0	0	0	0
220	2	9	6.5	90	40	2	1	0	1	2	5.3	1	0	3	1	360	735	400	900	4	16.5	2	31	4.5	900	1	67	0	1	0	0	0	0	0
